# Supplementary material for: Egr1 Gene Expression as a Potential Biomarker for In Vitro Prediction of Ocular Toxicity
Source: Pharmaceutics. 2021 Sep 29;13(10):1584. doi: 10.3390/pharmaceutics13101584 (PMC8537669; doi:10.3390/pharmaceutics13101584)
Supplement: Supplementary file 1 [file pharmaceutics-13-01584-s001.zip]

Archive with 1 entries (1 files):
- pharmaceutics-1340407-supplementary.pdf
